# Supplementary material for: Epidemiology, mortality and prevalence of colorectal cancer in ulcerative colitis patients between 2010-2016 in Hungary – a population-based study
Source: PLoS One. 2020 May 14;15(5):e0233238. doi: 10.1371/journal.pone.0233238 (PMC7224530; doi:10.1371/journal.pone.0233238)
Supplement: S1 File — Sheet “Prevalence, Incidence”–Prevalent and incident patient numbers. Sheet “Demographics”–Patient counts in age groups, median, mean and standard deviation of age. Sheet “Deaths”–Raw death counts and median age at death. Sheet “Malignancies distribution”–Patient counts with malignancy diagnoses based on 3-digit ICD-10 code. Sheet “CRC epidemiology”–Patient counts with new CRC diagnoses, median age at CRC diagnosis and death, total death counts. Sheet “Survival1”–Survival curve data, OS, UC patients and controls. Sheet “Survival2”–Survival curve data, OS, CRC-UC patients, whole group and age stratified. (XLSX) [file pone.0233238.s001.xlsx]

## Sheet: Prevalence, Incidence
Prevalence								Incidence
	Year	Prevalence (Pat.Nr.)	Prevalence (%)	Population of Hungary*					Year	Incidence (Pat.Nr.)	Incidence (%)	Population of Hungary*
	2010	20357	0.00203279	10014324					2010	2955	0.000295077	10014324
	2011	21065	0.00210951	9985722					2011	2749	0.000275293	9985722
	2012	21809	0.00219585	9931925					2012	2658	0.000267622	9931925
	2013	22454	0.00226607	9908798					2013	2454	0.000247659	9908798
	2014	23062	0.00233483	9877365					2014	2282	0.000231033	9877365
	2015	23305	0.00236465	9855571					2015	2134	0.000216527	9855571
	2016	23280	0.00236814	9830485					2016	1480	0.000150552	9830485
	Total:	37795		*source: Hungarian Central Statistical Office								*source: Hungarian Central Statistical Office
		Patients are only counted if the have any colitis-related contact with the healthcare system

## Sheet: Demographics
Demographics for the total prevalent population
	Age group	Pat.Nr. Female	Pat.Nr. Male
	<20	295	329
	20-29	2477	2482		Median age	Male	49
	30-39	3213	3373			Female	53
	40-49	3005	2809			Total	51
	50-59	3959	3300
	60+	7726	4827
						Age average	Age st. dev.
					Male	49.9123	17.9192
					Female	54.915	18.9459

## Sheet: Deaths
Deaths in the prevalent population
	Year	Deaths (Pat.Nr.)	Patients at risk (Pat. Nr.)				Median age at death
	2010	269	21083			Male	71.9
	2011	448	23712			Female	78.3
	2012	485	25970			Total	75.3
	2013	565	28101
	2014	687	29956
	2015	734	31518
	2016	665	32883
			All previously incident patients still alive are counted

## Sheet: Malignancies distribution
Number of patients diagnosed with malignancies based on 3-digit ICD-10 code
	ICD	Name	Pat. Nr.
	C18	MN colon	818
	C20	MN rectum	644
	C44	MN skin, non-melanoma	561
	C61	MN prostate	375
	C78	Sec. MN respiratory and digestive organs	299
	C34	MN bronchus and lung	260
	C19	MN rectosigmoid junction	210
	C50	MN breast	205
	C77	Sec. MN lymph nodes	203
	C53	MN cervix uteri	190
	C54	MN corpus uteri	174
	C67	MN bladder	139
	C79	Sec. MN other sites	137
	C64	MN kidney, except renal pelvis	85
	C43	MN skin, melanoma	81
	C21	MN anus and anal canal	71
	C16	MN stomach	64
	C56	MN ovary	49
	C25	MN pancreas	45
	C22	MN liver	38
	C76	MN other & ill-defined sites	37
	C91	Lymphoid leukemia	36
	C49	MN other connective and soft tissue	35
	C85	NHL (other&unspec)	35
	C71	MN brain	31
	C90	MM and MN plasma cell	28
	C17	MN small intestine	26
	C83	Diffuse NHL	26
	C92	Myeloid leukemia	26
	C73	MN thyroid gland	25
	C32	MN larynx	25
	C82	Follicular NHL	22
	C26	MN digestive organs (other&unspec)	17
	C15	MN esophagus	13
	C24	MN biliary tract (other&unspec)	13
	C55	MN uterus (other&unspec)	13
	C96	Hematologic cancer (other&unspec)	11
	C48	MN retroperitoneum and peritoneum	10
	C51	MN vulva	10
	C62	MN testis	10
	C41	MN bone and articular cartilage (other&unspec)	10

## Sheet: CRC epidemiology
New CRC diagnoses within the UC population					Median ages at diagnosis and death					Total deaths in the incident population
	Year	New CRC diagnosis (Pat.Nr.)					Median age at diagnosis	Median age at death				Deaths (Pat.Nr.)
	before 2010	185				Male	64.7	68.9			CRC patients	470
	2010	188				Female	67	73.3			Incident UC patients	1881
	2011	197				Total	65.8	71.1
	2012	189
	2013	193
	2014	196
	2015	144
	2016	132

## Sheet: Survival1
Survival curves - OS - all UC patients and controls
	UC patients						Controls
	Time (months)	Nr. Patients at risk	Survival estimate	Conf. Int. 95% upper	Conf. Int. 95% lower		Time (months)	Nr. Patients at risk	Survival estimate	Conf. Int. 95% upper	Conf. Int. 95% lower
	0	16712	0.998923	0.99942	0.998426		0	50136	0.999322	0.99955	0.999094
	1	16692	0.995572	0.996579	0.994565		1	50096	0.997965	0.99836	0.997571
	2	16606	0.992754	0.994041	0.991468		2	49935	0.996586	0.997097	0.996076
	3	16485	0.990345	0.99183	0.988862		3	49643	0.995041	0.995657	0.994425
	4	16367	0.987622	0.989303	0.985944		4	49326	0.993689	0.994384	0.992995
	5	16206	0.985002	0.986852	0.983154		5	48910	0.992125	0.992902	0.991348
	6	16044	0.981809	0.983848	0.979775		6	48467	0.990712	0.991557	0.989869
	7	15870	0.97952	0.981684	0.977361		7	48019	0.989557	0.990453	0.988662
	8	15682	0.977334	0.979611	0.975062		8	47497	0.988348	0.989296	0.987402
	9	15494	0.975063	0.977453	0.972679		9	46971	0.98717	0.988165	0.986176
	10	15298	0.972386	0.974903	0.969875		10	46419	0.985618	0.986673	0.984563
	11	15096	0.969294	0.971952	0.966644		11	45856	0.984307	0.985411	0.983203
	12	14891	0.966821	0.969586	0.964064		12	45310	0.982677	0.98384	0.981516
	13	14716	0.96439	0.967257	0.961531		13	44822	0.981647	0.982845	0.98045
	14	14509	0.961997	0.964962	0.959041		14	44248	0.980005	0.981258	0.978753
	15	14318	0.959377	0.962446	0.956317		15	43693	0.978615	0.979913	0.977318
	16	14100	0.956723	0.959896	0.953561		16	43079	0.97732	0.978659	0.975982
	17	13877	0.95431	0.957575	0.951057		17	42443	0.975777	0.977165	0.974391
	18	13711	0.951735	0.955095	0.948387		18	41993	0.974545	0.97597	0.973122
	19	13520	0.949834	0.953263	0.946417		19	41459	0.973041	0.974511	0.971573
	20	13305	0.948192	0.951681	0.944716		20	40807	0.971968	0.973469	0.970469
	21	13117	0.945518	0.949102	0.941947		21	40252	0.970495	0.972039	0.968953
	22	12936	0.942375	0.946069	0.938695		22	39746	0.969323	0.9709	0.967748
	23	12713	0.940151	0.943922	0.936395		23	39143	0.967837	0.969456	0.96622
	24	12497	0.937894	0.941742	0.934062		24	38513	0.966279	0.967942	0.964619
	25	12295	0.935987	0.939899	0.932091		25	37913	0.964979	0.966678	0.963284
	26	12124	0.934057	0.938034	0.930097		26	37381	0.963843	0.965573	0.962117
	27	11909	0.931782	0.935836	0.927747		27	36741	0.962112	0.963888	0.960339
	28	11730	0.92924	0.933378	0.925121		28	36222	0.960518	0.962337	0.958703
	29	11516	0.927142	0.931349	0.922955		29	35617	0.959008	0.960866	0.957153
	30	11358	0.92453	0.928822	0.920259		30	35134	0.957125	0.959032	0.955221
	31	11137	0.922372	0.926733	0.918031		31	34479	0.955653	0.957598	0.953712
	32	10934	0.920179	0.924611	0.915768		32	33864	0.954129	0.956114	0.95215
	33	10742	0.917609	0.922124	0.913116		33	33287	0.952639	0.954661	0.950621
	34	10540	0.916042	0.920607	0.911499		34	32696	0.95124	0.953298	0.949187
	35	10314	0.91391	0.918544	0.909299		35	32006	0.949576	0.951676	0.947481
	36	10092	0.911284	0.916003	0.906589		36	31350	0.948062	0.9502	0.945928
	37	9876	0.908516	0.913324	0.903732		37	30730	0.946673	0.948846	0.944505
	38	9711	0.906925	0.911785	0.902091		38	30249	0.945578	0.947779	0.943382
	39	9505	0.904349	0.909292	0.899433		39	29635	0.944238	0.946473	0.942008
	40	9314	0.901533	0.906567	0.896528		40	29067	0.942744	0.945016	0.940476
	41	9127	0.899558	0.904655	0.894489		41	28511	0.941189	0.943502	0.938883
	42	8970	0.897853	0.903005	0.89273		42	28004	0.939106	0.94147	0.936747
	43	8797	0.895914	0.901128	0.890729		43	27458	0.937772	0.94017	0.93538
	44	8603	0.893206	0.898509	0.887935		44	26875	0.936132	0.938572	0.933698
	45	8375	0.891393	0.896755	0.886063		45	26165	0.934558	0.937037	0.932084
	46	8165	0.889319	0.89475	0.883921		46	25496	0.933091	0.935609	0.930581
	47	7953	0.887418	0.892912	0.881957		47	24859	0.931215	0.93378	0.928656
	48	7727	0.885925	0.89147	0.880414		48	24163	0.930174	0.932767	0.927588
	49	7476	0.884384	0.889984	0.87882		49	23385	0.928464	0.931102	0.925833
	50	7333	0.88161	0.887307	0.87595		50	22926	0.926884	0.929564	0.924212
	51	7097	0.879747	0.88551	0.874022		51	22221	0.925383	0.928103	0.92267
	52	6880	0.877701	0.883538	0.871903		52	21544	0.923707	0.926473	0.92095
	53	6685	0.875732	0.881641	0.869862		53	20916	0.92225	0.925056	0.919452
	54	6493	0.873439	0.879433	0.867486		54	20323	0.920253	0.923115	0.9174
	55	6293	0.871218	0.877296	0.865182		55	19714	0.918853	0.921754	0.915961
	56	6089	0.869358	0.875507	0.863252		56	19100	0.917506	0.920446	0.914576
	57	5894	0.867736	0.873948	0.861567		57	18509	0.916267	0.919242	0.913301
	58	5669	0.865287	0.871598	0.859021		58	17834	0.914674	0.917697	0.911661
	59	5468	0.863071	0.869473	0.856716		59	17169	0.91233	0.915424	0.909246
	60	5254	0.860443	0.866955	0.853979		60	16498	0.911279	0.914406	0.908163
	61	5020	0.856843	0.86351	0.850228		61	15812	0.909493	0.912676	0.90632
	62	4830	0.854537	0.861304	0.847823		62	15232	0.907582	0.910827	0.904348
	63	4603	0.852309	0.859176	0.845497		63	14549	0.905586	0.908897	0.902286
	64	4428	0.85	0.856973	0.843083		64	14010	0.904099	0.90746	0.90075
	65	4235	0.849197	0.856208	0.842243		65	13417	0.902077	0.905509	0.898659
	66	4037	0.846672	0.853809	0.839596		66	12761	0.901088	0.904555	0.897634
	67	3870	0.845141	0.852355	0.837988		67	12250	0.899396	0.902925	0.895881
	68	3674	0.843301	0.850613	0.836052		68	11606	0.898079	0.901658	0.894514
	69	3459	0.840619	0.848079	0.833224		69	10940	0.896273	0.899924	0.892636
	70	3287	0.839085	0.846633	0.831603		70	10389	0.894978	0.898683	0.891289
	71	3044	0.838258	0.845857	0.830726		71	9634	0.893678	0.89744	0.889932
	72	2824	0.835883	0.84364	0.828198		72	8948	0.89208	0.895916	0.88826
	73	2609	0.833961	0.841853	0.826143		73	8258	0.891108	0.894992	0.88724
	74	2421	0.832927	0.840897	0.825033		74	7671	0.889946	0.893892	0.886017
	75	2199	0.831791	0.839854	0.823805		75	6970	0.889052	0.89305	0.885073
	76	1998	0.828877	0.8372	0.820636		76	6334	0.887368	0.891471	0.883284
	77	1791	0.8261	0.834691	0.817597		77	5690	0.885652	0.889871	0.881453
	78	1617	0.823035	0.831942	0.814222		78	5123	0.883578	0.887948	0.879229
	79	1435	0.82074	0.829907	0.811675		79	4524	0.882211	0.886691	0.877753
	80	1240	0.816107	0.825854	0.806475		80	3930	0.880639	0.885262	0.876041
	82	831	0.814143	0.824246	0.804164		81	3325	0.87905	0.883837	0.874289
	83	609	0.810132	0.821176	0.799237		82	2663	0.8774	0.882393	0.872434
	84	380	0.808001	0.819795	0.796376		83	1924	0.876032	0.881254	0.87084
	85	142	0.77386	0.803401	0.745405		84	1185	0.874553	0.880158	0.868984

## Sheet: Survival2
Survival curves - OS - CRC-UC patients
	All CRC-UC patients						Age < 60 years						Age >= 60 years
	Time (months)	Nr. Patients at risk	Survival estimate	Conf. Int. 95% upper	Conf. Int. 95% lower		Time (months)	Nr. Patients at risk	Survival estimate	Conf. Int. 95% upper	Conf. Int. 95% lower		Time (months)	Nr. Patients at risk	Survival estimate	Conf. Int. 95% upper	Conf. Int. 95% lower
	0	1424	0.992978	0.997324	0.98865		0	402	0.995025	1	0.988171		0	1015	0.992118	0.997573	0.986693
	1	1413	0.980328	0.987569	0.97314		1	397	0.987506	0.998449	0.976683		1	1007	0.97734	0.986538	0.968227
	2	1387	0.960538	0.970721	0.950461		2	392	0.972391	0.988614	0.956434		2	986	0.955533	0.968318	0.942917
	3	1346	0.953402	0.964443	0.942487		3	385	0.962288	0.981194	0.943747		3	954	0.949523	0.96312	0.936119
	4	1331	0.941224	0.953574	0.929035		4	378	0.952105	0.973355	0.931319		4	945	0.936461	0.95165	0.921515
	5	1302	0.930381	0.943775	0.917177		5	371	0.939274	0.963122	0.916016		5	922	0.926304	0.942611	0.91028
	6	1276	0.923819	0.937802	0.910044		6	363	0.931511	0.956789	0.906901		6	904	0.920156	0.9371	0.903519
	7	1259	0.917215	0.931763	0.902893		7	356	0.923661	0.950303	0.897766		7	891	0.91396	0.93152	0.896731
	8	1238	0.909065	0.924279	0.894101		8	348	0.915699	0.943657	0.888568		8	881	0.905661	0.924005	0.887681
	9	1214	0.90607	0.921521	0.890877		9	339	0.912997	0.941394	0.885458		9	866	0.903569	0.922106	0.885405
	10	1209	0.896327	0.912517	0.880424		10	338	0.904894	0.93455	0.876179		10	864	0.893111	0.912567	0.87407
	11	1186	0.891037	0.907612	0.874764		11	332	0.899443	0.929914	0.86997		11	847	0.887839	0.907739	0.868375
	12	1170	0.884182	0.901241	0.867447		12	327	0.893942	0.925214	0.863726		12	835	0.880396	0.900905	0.860354
	13	1152	0.87267	0.890501	0.855195		13	325	0.882939	0.915728	0.851324		13	821	0.8686	0.890026	0.84769
	14	1131	0.863411	0.88183	0.845376		14	320	0.869143	0.903699	0.835909		14	804	0.861038	0.883025	0.839598
	15	1108	0.859514	0.878174	0.841251		15	307	0.866312	0.901225	0.832752		15	790	0.857768	0.879992	0.836105
	16	1095	0.85559	0.874489	0.837098		17	305	0.857791	0.893747	0.823281		16	781	0.852277	0.874894	0.830244
	17	1086	0.850863	0.870045	0.832103		18	301	0.854941	0.891237	0.820124		17	773	0.848969	0.871818	0.826718
	18	1073	0.846898	0.866314	0.827917		19	298	0.852072	0.888707	0.816948		18	765	0.84453	0.867687	0.821991
	19	1058	0.842895	0.862545	0.823694		20	297	0.849203	0.886172	0.813777		19	754	0.84005	0.863514	0.817223
	20	1045	0.837249	0.857223	0.817741		21	295	0.843446	0.881071	0.807428		20	743	0.833266	0.857186	0.810013
	21	1031	0.828316	0.848787	0.808339		22	286	0.834599	0.873227	0.797679		21	732	0.823021	0.847605	0.799149
	22	1009	0.821749	0.842576	0.801437		24	281	0.825688	0.865289	0.7879		22	715	0.817265	0.842213	0.793056
	23	986	0.815915	0.837055	0.795309		25	274	0.816648	0.85721	0.778006		23	701	0.809104	0.834559	0.784426
	24	972	0.805842	0.827505	0.784746		26	267	0.810531	0.851731	0.771323		24	688	0.79852	0.824608	0.773258
	25	952	0.798224	0.820269	0.776771		27	260	0.807413	0.848941	0.767917		25	674	0.791412	0.81791	0.765772
	26	935	0.788833	0.811335	0.766955		28	258	0.804284	0.846136	0.764502		26	662	0.780652	0.807753	0.754461
	27	913	0.785377	0.808045	0.763345		29	255	0.797976	0.840475	0.757626		27	645	0.777021	0.804322	0.750647
	28	898	0.782753	0.805548	0.760604		30	252	0.791643	0.834774	0.75074		28	631	0.774559	0.801997	0.748059
	29	884	0.778326	0.801334	0.755978		31	246	0.785207	0.828975	0.743749		29	621	0.770817	0.798465	0.744126
	30	872	0.77297	0.796233	0.750387		32	237	0.781893	0.825997	0.740145		30	615	0.765803	0.793728	0.738861
	31	853	0.767533	0.791054	0.744712		33	236	0.775267	0.820024	0.732953		31	599	0.760689	0.788898	0.733489
	32	829	0.764756	0.78841	0.741811		34	232	0.771926	0.817008	0.72933		32	583	0.75808	0.786436	0.730746
	33	814	0.762877	0.786623	0.739847		36	221	0.76494	0.810734	0.721732		34	570	0.75409	0.782674	0.72655
	34	807	0.759095	0.783025	0.735897		39	211	0.757689	0.804238	0.713834		35	559	0.748694	0.777586	0.720875
	35	790	0.755252	0.779369	0.731881		40	205	0.753993	0.800928	0.709809		36	547	0.744588	0.773715	0.716557
	36	777	0.750392	0.774745	0.726804		41	203	0.750279	0.797597	0.705768		37	534	0.737616	0.767142	0.709226
	37	757	0.745435	0.770031	0.721626		42	193	0.742504	0.79066	0.697281		38	522	0.73479	0.764477	0.706255
	38	745	0.743434	0.768127	0.719535		43	190	0.738596	0.787163	0.693025		39	514	0.729072	0.759084	0.700246
	39	731	0.737332	0.762325	0.713159		45	174	0.725862	0.775894	0.679056		40	501	0.721795	0.75222	0.692601
	40	716	0.731153	0.756446	0.706707		46	168	0.71722	0.768219	0.669607		41	487	0.718831	0.749425	0.689486
	41	697	0.728006	0.753452	0.70342		47	163	0.71282	0.764309	0.6648		42	482	0.711374	0.742386	0.681659
	42	689	0.72061	0.746412	0.695701		48	160	0.708365	0.760348	0.659936		43	463	0.709838	0.740938	0.680044
	43	669	0.718456	0.744362	0.693452		56	135	0.703118	0.755837	0.654076		44	458	0.706738	0.738017	0.676785
	44	650	0.716245	0.742262	0.691141		57	97	0.695869	0.750141	0.645524		45	451	0.702037	0.733587	0.671844
	45	640	0.70953	0.735882	0.684122		63	86	0.687778	0.743959	0.635839		46	439	0.698839	0.730576	0.66848
	46	621	0.70496	0.731541	0.679345		66	78	0.670143	0.730603	0.614685		47	432	0.693986	0.726007	0.663377
	47	610	0.700338	0.727149	0.674514		69	68	0.660288	0.723286	0.602776		48	419	0.689017	0.721333	0.658148
	48	594	0.695621	0.722671	0.669584		78	47	0.646239	0.714495	0.584504		49	415	0.684036	0.716641	0.652914
	49	584	0.692048	0.719277	0.66585		80	36	0.628288	0.704568	0.560266		50	399	0.675464	0.708577	0.643899
	50	563	0.685902	0.713448	0.659419		90	14	0.58341	0.701993	0.484859		51	393	0.673745	0.706958	0.642093
	51	555	0.684666	0.712276	0.658127								52	385	0.666745	0.700366	0.634739
	52	545	0.679641	0.70751	0.652869								53	373	0.661383	0.695318	0.629104
	53	531	0.675801	0.703871	0.648851								54	367	0.657779	0.691923	0.625319
	54	523	0.673217	0.701421	0.646147								55	354	0.65592	0.690177	0.623364
	55	504	0.671881	0.700158	0.644746								56	345	0.654019	0.688395	0.62136
	56	498	0.669183	0.697608	0.641916								57	339	0.65209	0.686588	0.619325
	57	487	0.666435	0.695014	0.639031								58	331	0.64421	0.679214	0.61101
	58	469	0.65933	0.688318	0.631562								59	324	0.636257	0.671756	0.602633
	59	459	0.653584	0.682898	0.625528								61	302	0.629936	0.665857	0.595953
	61	434	0.649066	0.67865	0.620772								62	296	0.62568	0.661881	0.591459
	62	424	0.646005	0.675773	0.617548								63	285	0.616898	0.653689	0.582178
	63	408	0.638088	0.668345	0.609201								64	278	0.61246	0.649543	0.577494
	64	396	0.634865	0.665321	0.605804								65	268	0.610175	0.647414	0.575078
	65	383	0.633208	0.663769	0.604053								66	262	0.607846	0.645248	0.572612
	66	379	0.628195	0.659075	0.598762								67	254	0.605453	0.643028	0.570074
	67	360	0.62645	0.657447	0.596915								69	246	0.602992	0.640751	0.567457
	69	349	0.62286	0.654106	0.593107								71	234	0.595261	0.633632	0.559214
	71	328	0.617163	0.648832	0.587041								72	226	0.592627	0.631208	0.556404
	72	318	0.615223	0.647037	0.584973								73	216	0.589884	0.628696	0.553467
	73	301	0.613179	0.645158	0.582784								74	200	0.586934	0.626024	0.550285
	74	279	0.610981	0.643158	0.580414								75	199	0.583985	0.623346	0.547109
	75	278	0.608783	0.641154	0.578047								76	191	0.580927	0.620583	0.543806
	76	266	0.606495	0.639078	0.575572								77	187	0.574714	0.614966	0.537097
	77	257	0.601775	0.634808	0.570461								78	180	0.568328	0.609197	0.530201
	78	250	0.594553	0.628269	0.562647								79	170	0.564985	0.606193	0.526579
	79	229	0.591957	0.62594	0.559819								80	168	0.558259	0.600134	0.519307
	80	227	0.584134	0.618901	0.55132								86	133	0.549864	0.592877	0.509972
	86	166	0.577096	0.612908	0.543377								88	126	0.5455	0.589115	0.505115
	88	153	0.573324	0.609729	0.539093								89	123	0.541065	0.585288	0.500184
	89	150	0.569502	0.606501	0.534761								91	122	0.53663	0.581443	0.495272
	90	148	0.565654	0.603239	0.530411								97	108	0.526693	0.573009	0.484121
	91	147	0.561806	0.599961	0.526078								99	105	0.521677	0.568723	0.478522
	97	132	0.553294	0.592837	0.516388								101	100	0.51646	0.564286	0.472687
	99	129	0.549005	0.589222	0.511533								102	99	0.511243	0.559821	0.466881
	101	124	0.544577	0.585499	0.506516								104	96	0.505918	0.55526	0.46096
	102	123	0.54015	0.581754	0.501522								106	92	0.500419	0.550563	0.454841
	104	120	0.535649	0.57794	0.496452								107	89	0.489173	0.540921	0.442376
	106	115	0.530991	0.574006	0.491199								108	87	0.472305	0.526231	0.423906
	107	112	0.521509	0.565962	0.480547								114	76	0.466091	0.520905	0.417044
	108	110	0.507286	0.553718	0.464747								116	72	0.459617	0.515383	0.409885
	114	98	0.50211	0.549318	0.458959								118	70	0.439919	0.498387	0.388311
	116	94	0.496768	0.544787	0.452982								119	64	0.426172	0.486462	0.373354
	118	92	0.480569	0.530902	0.435008								124	59	0.418949	0.480218	0.365496
	119	86	0.469393	0.52126	0.422687								126	54	0.41119	0.473608	0.356999
	124	80	0.463526	0.516219	0.416211								132	42	0.4014	0.465898	0.345831
	126	74	0.450998	0.505543	0.402338								138	34	0.389594	0.457231	0.331962
	132	60	0.443481	0.499438	0.393794								142	28	0.37568	0.447634	0.315292
	138	48	0.434242	0.492449	0.382915
	142	39	0.423108	0.484602	0.369417
